# Supplementary material for: Stage-Related Alterations in Renal Cell Carcinoma – Comprehensive Quantitative Analysis by 2D-DIGE and Protein Network Analysis
Source: PLoS One. 2011 Jul 7;6(7):e21867. doi: 10.1371/journal.pone.0021867 (PMC3131398; doi:10.1371/journal.pone.0021867)
Supplement: Table S1 — Differentially expressed proteins identified in kidney cancer sample. Stage-related alterations in kidney cancer-Identification of protein targets with 2D-DIGE coupled mass spectrometry. No. at Figure 1, spot ID on consensus master 2D gel; DB accession*, official SwissProt accession number; Protein name; Protein Score; Ratio, ratio pT1 /control, ratio pT2 /control, ratio pT3 /control; Trends, max pT1 with 2 subgroups, max pT2 with 2 subgroups, max pT3 with 2 subgroups, x = mapping corresponds to the groups; Protein MW, theoretical mass; Protein PI, theoretical isoelectric point; Peptide Count, total number of peptides for identification using mass spectrometry; Sequence coverage, sequence covarage in percent; Sequence coverage ms ms, sequence coverage in percent defined by MS/MS data; Sequence coverage ms ms sig, sequence coverage in percent defined by significant MS/MS data; Ions score; Peptides with ions score, number of sequenced peptides with an ion score; Peptides above identity threshold, number of peptides above identity threshold; Peptides above homology threshold, number of peptides above homology threshold; Rms error, peptide mass error tolerance. SwissProt database v56.1 human taxonomy; cut off score>56 with p-value<0.05, search parameters: MS/MS ion search, enzyme: trypsin, variable modifications: carbamidomethyl (C), oxidation (M), peptide mass tolerance: ±50 ppm, fragment mass tolerance: ±0.45 Da, max missed cleavages: 1. *all entries contain _HUMAN extension. (XLS) [file pone.0021867.s001.xls]

## Sheet: Table S1
Table S1: Differentially expressed proteins identified in kidney cancer sample. Stage-related alterations in kidney cancer - Identification of protein targets with 2D-DIGE coupled mass spectrometry. No. at Figure 1, spot ID on consensus master 2D gel; DB accession*, official SwissProt accession number; Protein name; Protein Score; Ratio, ratio pT1 /control, ratio pT2 /control, ratio pT3 /control;…
SwissProt database v56.1 human taxonomy; cut off score >56 with p-value <0.05, search parameters: MS/MS ion search, enzyme: trypsin, variable modifications: carbamidomethyl (C), oxidation (M), peptide mass tolerance: ±50 ppm, fragment mass tolerance: ±0.45 Da, max missed cleavages: 1. *all entries contain _HUMAN extension.
							max pT1		max pT2		max pT3
no. at Figure 1	DB accession*	Protein Name	Protein Score	ratio pT1 / control	ratio pT2 / control	ratio pT3 / control	T1>T2>T3	T1>T2<T3 and T1>T3	T1<T2>T3 and T1<T3	T1<T2>T3 and T1>T3	T1<T2<T3	T1>T2<T3 and T1<T3	Protein MW	Protein PI	Peptide Count	Sequence coverage	Sequence coverage ms ms	Sequence coverage ms ms sig	Ions score	Peptides with ions score	Peptides above identity threshold	Peptides above homology threshold	Rms error
5	DHX9	ATP-dependent RNA helicase A	71	3,52	1,74	1,44	x						140869	6,4	21	19.13	0	0	0	0	0	0	15.08
7	SND1	Staphylococcal nuclease domain-containing protein 1	75	3,67	6,44	8,50					x		101934	6,7	21	26.37	0	0	0	0	0	0	23.12
14	GANAB	Neutral alpha-glucosidase AB	271	-1,42	-2,41	-2,84	x						106807	5,7	10	11.55	7.73	6.67	187.93	5	3	4	3.58
16	OGDHL	2-oxoglutarate dehydrogenase E1 component-like, mitochondrial	300	1,25	-2,24	-1,71		x					114409	6,2	38	38.81	5.05	2.67	87.64	3	2	2	17.41
	ODO1	2-oxoglutarate dehydrogenase E1 component, mitochondrial	118										115861	6,4	22	19.84	1.96	1.27	41.04	1	1	1	21.5
19	ODO1	2-oxoglutarate dehydrogenase E1 component, mitochondrial	371	1,29	-2,26	-2,29	x						115861	6,4	35	38.71	7.53	3.03	169.81	5	2	2	14.8
24	TGM2	Protein-glutamine gamma-glutamyltransferase 2	552	1,86	5,79	3,95			x				77280	5,1	31	44.4	11.35	11.35	347.85	5	4	5	12.13
	A1BG	Alpha-1B-glycoprotein	287										54239	5,6	22	38.38	12.53	7.47	138.51	5	1	1	12.97
36	EZRI	Ezrin	216	1,51	-1,14	-1,42	x						69370	5,9	22	31.06	1.88	1.88	130.98	2	2	2	21.04
	RADI	Radixin	156										68521	6,0	12	17.84	1.89	1.89	130.98	2	2	2	21.83
	MOES	Moesin	148										67778	6,1	12	17.68	1.91	1.91	130.98	2	2	2	21.02
	CALD1	Caldesmon	87										93194	5,6	12	18.41	2.52	2.52	49.92	1	1	1	13.88
	IMMT	Mitochondrial inner membrane protein	80										83626	6,1	7	9.37	4.22	0	27.63	2	0	0	9.85
37	PYGL	Glycogen phosphorylase, liver form	88	-2,43	-2,21	-5,90				x			97087	6,7	22	22.55	0	0	0	0	0	0	24.06
	PYGB	Glycogen phosphorylase, brain form	77										96635	6,4	22	21.59	0	0	0	0	0	0	24.5
	SARDH	Sarcosine dehydrogenase, mitochondrial	70										100973	6,8	20	18.41	0	0	0	0	0	0	19.62
39	A1BG	Alpha-1B-glycoprotein	469	-2,08	1,29	-1,06			x				54239	5,6	18	35.76	17.78	12.53	314	5	4	3	6.37
45	ACON	Aconitate hydratase, mitochondrial	335	1,08	-2,95	-3,72	x						85372	7,4	10	17.56	5.64	5.64	191.61	3	3	3	6.63
46	ACON	Aconitate hydratase, mitochondrial	376	1,15	-3,56	-4,38	x						85372	7,4	29	40.64	5.64	5.64	198.64	3	3	3	11.73
	GRP75	Stress-70 protein, mitochondrial	237										73635	5,9	24	39.18	4.42	4.42	101.69	2	2	2	12.87
48	ACON	Aconitate hydratase, mitochondrial	436	1,32	-2,75	-3,44	x						85372	7,4	27	42.82	5.9	5.9	250.34	4	4	4	10.01
52	ACON	Aconitate hydratase, mitochondrial	158	1,74	-1,05	-1,56	x						85372	7,4	11	18.08	5.64	5.64	107.83	3	2	3	7.59
	K6PP	6-phosphofructokinase type C	157										85542	7,5	24	28.83	1.4	0	10.73	1	0	0	13.38
61	K6PF	6-phosphofructokinase, muscle type	90	3,43	1,84	1,31	x						85128	8,2	21	33.21	0	0	0	0	0	0	11.93
64	PLSL	Plastin-2	72	1,43	4,10	1,95			x				70245	5,2	4	7.81	2.55	2.55	45.96	1	1	1	19.48
	IGHA2	Ig alpha-2 chain C region	71										36485	5,7	2	7.94	5	5	56.24	1	1	1	7.58
	IGHA1	Ig alpha-1 chain C region	70										37631	6,1	2	7.65	4.82	4.82	56.24	1	1	1	7.58
66	ACSL1	Long-chain-fatty-acid--CoA ligase 1	152	2,51	1,16	-1,01	x						77893	6,8	24	39.4	5.16	1.58	34.72	2	1	1	15.58
74	ECHP	Peroxisomal bifunctional enzyme	414	1,17	-1,69	-2,06	x						79290	9,2	30	39.14	5.53	5.53	158.99	3	3	3	16.67
75	DHSA	Succinate dehydrogenase [ubiquinone] flavoprotein subunit, mitochondrial	278	-1,42	-3,40	-5,22	x						72645	7,1	25	50.15	9.94	3.92	127.09	4	2	2	10.41
80	DHSA	Succinate dehydrogenase [ubiquinone] flavoprotein subunit, mitochondrial	248	-1,08	-2,69	-2,86	x						72645	7,1	23	43.22	5.72	4.07	81.96	3	1	2	5.17
81	ECHA	Trifunctional enzyme subunit alpha, mitochondrial	478	-1,04	-2,08	-2,54	x						82947	9,2	21	34.47	10.09	8.13	218.32	5	4	4	8.71
95	CH60	60 kDa heat shock protein, mitochondrial	604	-1,39	-2,90	-2,80		x					61016	5,7	28	59.16	10.99	10.99	400.61	3	3	3	7.58
97	CH60	60 kDa heat shock protein, mitochondrial	546	-1,61	-3,30	-3,37	x						61016	5,7	27	55.67	10.99	10.99	352.56	3	3	3	9.06
97	ANT3	Antithrombin-III	90				x						52569	6,3	13	34.27	2.16	2.16	37.18	1	1	1	15.06
98	A1AT	Alpha-1-antitrypsin	622	-1,24	1,07	1,93					x		46707	5,4	30	59.09	16.27	16.27	360.15	5	5	5	8.68
99	UBP14	Ubiquitin carboxyl-terminal hydrolase 14	119	-1,31	-2,23	-2,64	x						56033	5,2	10	26.92	4.86	2.63	95.93	2	1	1	16.14
	ANT3	Antithrombin-III	74										52569	6,3	10	23.92	4.74	2.16	46.39	2	1	1	17.58
	CH60	60 kDa heat shock protein, mitochondrial	72										61016	5,7	12	28.8	2.97	2.97	28.26	1	1	1	14.26
121	TBA1C	Tubulin alpha-1C chain	309	1,60	1,71	-1,21				x			49863	5,0	23	61.69	11.58	11.58	140.22	3	3	3	13.72
	ACTG	Actin, cytoplasmic 2	120										41766	5,3	10	35.47	7.2	7.2	75.35	2	2	2	6.64
129	K2C8	Keratin, type II cytoskeletal 8	210	1,68	1,10	-3,87	x						53671	5,5	23	51.14	4.35	4.35	75.02	2	2	1	8.99
	K2C7	Keratin, type II cytoskeletal 7	156										51386	5,5	19	45.84	1.92	1.92	43.27	1	1	1	13.18
	PNCB	Nicotinate phosphoribosyltransferase	72										57542	5,5	15	38.29	0	0	0	0	0	0	9.76
132	K2C8	Keratin, type II cytoskeletal 8	190	2,29	1,01	-5,97	x						53671	5,5	19	41.82	4.35	4.35	94.96	2	2	2	9.17
	K2C78	Keratin, type II cytoskeletal 78	103										56830	5,8	4	9.62	2.69	2.69	95.64	1	1	1	25.35
	FIBG	Fibrinogen gamma chain	96										51479	5,4	8	19.87	7.95	3.31	66.26	2	1	1	13.13
	NHERF	Ezrin-radixin-moesin-binding phosphoprotein 50	61										38845	5,6	11	40.22	0	0	0	0	0	0	12.92
133	K2C8	Keratin, type II cytoskeletal 8	209	1,27	-1,21	-3,24	x						53671	5,5	9	19.46	13.46	10.14	128.54	3	2	1	5.96
	K2C78	Keratin, type II cytoskeletal 78	105										56830	5,8	4	6.35	2.69	2.69	87.32	1	1	1	28.39
139	TYPH	Thymidine phosphorylase	457	3,28	3,41	-1,13				x			49924	5,4	26	55.39	19.5	19.5	262.07	5	3	5	11.41
	ACTB	Actin, cytoplasmic 1	142										41710	5,3	7	24	7.2	7.2	100.45	2	1	2	18.62
	ACTG	Actin, cytoplasmic 2	133										41766	5,3	6	19.47	7.2	7.2	100.45	2	1	2	8.46
	ACTA	Actin, aortic smooth muscle	112										41982	5,2	3	10.88	7.16	7.16	100.45	2	1	2	11.09
	A26CB	ANKRD26-like family C member 1B	110										121293	5,9	5	4.65	2.51	2.51	100.45	2	1	2	18.38
	A26CA	ANKRD26-like family C member 1A	110										121286	5,8	6	5.86	2.51	2.51	100.45	2	1	2	18.23
	ACTBL	Beta-actin-like protein 2	90										41976	5,4	3	12.77	4.26	4.26	77.81	1	1	1	11.09
	ACTK	Kappa-actin	89										41989	5,9	3	8	4.27	4.27	77.81	1	1	1	4.07
159	ATPB	ATP synthase subunit beta, mitochondrial	688	1,15	-2,23	-2,60	x						56525	5,3	28	52.36	12.67	12.67	458.86	4	4	4	6.67
169	SCRN1	Secernin-1	369	2,51	2,15	1,06	x						46353	4,7	21	51.93	12.8	12.8	219.49	3	3	3	4.41
172	ATPB	ATP synthase subunit beta, mitochondrial	547	-1,19	-2,75	-2,94	x						56525	5,3	26	55.39	12.67	12.67	358.42	4	4	4	10.16
176	ATPA	ATP synthase subunit alpha, mitochondrial	768	1,03	-2,00	-1,47		x					59714	9,2	36	58.41	15.19	13.02	463.48	5	4	4	8.01
182	QCR1	Cytochrome b-c1 complex subunit 1, mitochondrial	421	-1,06	-2,59	-2,46		x					52612	5,9	20	50.63	7.08	7.08	254.88	2	2	2	6.75
187	GALM	Aldose 1-epimerase	479	72,14	204,48	260,07					x		37742	6,2	6	22.51	21.05	21.05	424.77	4	4	4	19.11
	ENOG	Gamma-enolase	356										47239	4,9	32	81.57	5.53	2.76	69.49	2	1	1	10.35
197	K1C18	Keratin, type I cytoskeletal 18	435	2,62	2,07	-1,31	x						48029	5,3	30	74.65	15.35	6.28	132.05	4	2	2	13.81
	K1C19	Keratin, type I cytoskeletal 19	59										44065	5,0	3	6.75	2.25	2.25	52.87	1	1	1	23.67
202	K1C18	Keratin, type I cytoskeletal 18	353	1,80	1,50	-1,20	x						48029	5,3	27	62.09	11.16	11.16	96.22	3	2	3	13.41
	ACTG	Actin, cytoplasmic 2	204										41766	5,3	11	33.07	7.2	7.2	137.36	2	2	2	14.92
	ACTC	Actin, alpha cardiac muscle 1	178										41992	5,2	8	23.08	7.16	7.16	140.63	2	2	2	17.85
	A26CB	ANKRD26-like family C member 1B	161										121293	5,9	12	12.47	2.51	2.51	137.36	2	2	2	18.84
	A26CA	ANKRD26-like family C member 1A	160										121286	5,8	12	12.47	2.51	2.51	137.36	2	2	2	18.09
	ACTK	Kappa-actin	115										41989	5,9	5	14.93	4.27	4.27	96.31	1	1	1	16.98
	ACTBL	Beta-actin-like protein 2	115										41976	5,4	5	14.1	4.26	4.26	96.31	1	1	1	20
210	KCRB	Creatine kinase B-type	406	1,84	1,14	-1,11	x						42617	5,3	19	48.82	11.55	11.55	232.63	4	4	3	14
211	ACY1	Aminoacylase-1	306	-3,73	-17,98	-17,34		x					45856	5,8	25	63.97	11.27	4.9	103.95	3	1	1	11.98
	SUCB1	Succinyl-CoA ligase [ADP-forming] subunit beta, mitochondrial	62										50285	7,1	14	33.69	0	0	0	0	0	0	15.24
213	ACTY	Beta-centractin	517	-2,41	-3,90	-5,00	x						42267	6,0	24	68.88	17.02	17.02	318.13	4	4	4	9.85
	ACTZ	Alpha-centractin	104										42587	6,2	11	32.18	2.93	2.93	46.47	1	1	1	19.12
	OAT	Ornithine aminotransferase, mitochondrial	96										48504	6,6	14	38.5	3.42	0	21.11	1	0	0	9.89
214	ACOT1	Acyl-coenzyme A thioesterase 1	151	-2,04	-5,25	-6,93	x						46248	6,9	12	32.3	7.6	7.6	97.98	3	2	3	5.99
	ACOT2	Acyl-coenzyme A thioesterase 2, mitochondrial	140										53204	8,8	11	25.88	6.63	6.63	97.98	3	2	3	6.16
	BHMT1	Betaine--homocysteine S-methyltransferase 1	107										44970	6,6	12	42.12	8.13	4.68	47.33	2	1	1	7.98
	BHMT2	Betaine--homocysteine S-methyltransferase 2	79										40328	5,6	8	27.27	9.09	5.23	47.33	2	1	1	13.5
215	ACY1	Aminoacylase-1	366	-3,54	-7,35	-8,39	x						45856	5,8	20	48.28	12.01	8.58	170.42	3	2	2	3.39
216	A1AG1	Alpha-1-acid glycoprotein 1	204	-2,18	-2,35	1,21						x	23497	4,9	7	34.83	15.92	15.92	163.6	3	3	2	5.97
217	RCN1	Reticulocalbin-1	157	1,20	2,04	2,75					x		38866	4,9	11	33.53	11.78	11.78	96.3	3	2	3	12.11
	VIME	Vimentin	130										53619	5,1	18	52.36	4.72	0	26.28	1	0	0	20.35
218	NDUS2	NADH dehydrogenase [ubiquinone] iron-sulfur protein 2, mitochondrial	277	-2,07	-3,34	-4,23	x						52512	7,2	21	46.22	12.96	12.96	155.3	3	3	2	12.63
	ACTZ	Alpha-centractin	237										42587	6,2	18	47.34	7.45	7.45	113.18	2	2	2	16.77
	ACTY	Beta-centractin	94										42267	6,0	9	16.76	2.93	2.93	53.6	1	1	1	14.54
219	BHMT1	Betaine--homocysteine S-methyltransferase 1	496	-2,41	-6,20	-11,32	x						44970	6,6	21	57.88	17	17	341.64	4	4	4	7.04
	BHMT2	Betaine--homocysteine S-methyltransferase 2	229										40328	5,6	13	45.18	9.09	9.09	157.14	2	2	2	14.99
220	ECHB	Trifunctional enzyme subunit beta, mitochondrial	387	-1,01	-1,74	-2,21	x						51262	9,5	26	57.17	13.71	13.71	188.43	4	4	2	9.35
221	EFTU	Elongation factor Tu, mitochondrial	415	-1,36	-3,63	-3,33		x					49510	7,3	18	50.88	11.28	11.28	298.1	4	3	4	17.49
	BHMT1	Betaine--homocysteine S-methyltransferase 1	130										44970	6,6	15	54.93	3.45	3.45	36.74	1	1	1	5.67
	BHMT2	Betaine--homocysteine S-methyltransferase 2	63										40328	5,6	7	26.72	3.86	3.86	36.74	1	1	1	16.31
222	BHMT1	Betaine--homocysteine S-methyltransferase 1	239	-3,26	-5,14	-8,48	x						44970	6,6	15	38.18	17.73	15.76	158.21	6	3	4	8.33
	BHMT2	Betaine--homocysteine S-methyltransferase 2	119										40328	5,6	10	29.48	9.09	9.09	72.72	3	1	2	10.52
223	BHMT1	Betaine--homocysteine S-methyltransferase 1	594	-2,12	-3,28	-6,34	x						44970	6,6	25	70.69	17	17	391.42	4	4	4	5.64
	BHMT2	Betaine--homocysteine S-methyltransferase 2	214										40328	5,6	10	31.13	9.09	9.09	167.38	2	2	2	7.95
225	CISY	Citrate synthase, mitochondrial	216	-1,57	-3,10	-3,70	x						51680	8,5	11	22.1	8.37	8.37	155.28	3	3	3	6.34
	THIM	3-ketoacyl-CoA thiolase, mitochondrial	67										41898	8,3	10	37.78	0	0	0	0	0	0	8.85
	ASSY	Argininosuccinate synthase	62										46501	8,1	11	30.83	0	0	0	0	0	0	7.52
226	ASSY	Argininosuccinate synthase	272	-1,84	-4,82	-4,80		x					46501	8,1	19	47.33	5.34	5.34	122.03	3	3	3	5.93
	IDHP	Isocitrate dehydrogenase [NADP], mitochondrial	142										50877	8,9	13	41.81	3.32	3.32	66.76	1	1	1	12.19
227	ACADM	Medium-chain specific acyl-CoA dehydrogenase, mitochondrial	151	-8,20	-21,03	-42,98	x						46559	8,6	16	37.77	8.31	8.31	64.04	3	1	2	7.59
229	QCR2	Cytochrome b-c1 complex subunit 2, mitochondrial	117	1,15	-2,60	-2,65	x						48413	8,7	14	36.87	3.75	3.75	41.95	1	1	1	6.08
	ASSY	Argininosuccinate synthase	73										46501	8,1	15	33.74	0	0	0	0	0	0	17.44
230	IDHP	Isocitrate dehydrogenase [NADP], mitochondrial	142	-1,20	-2,66	-2,60		x					50877	8,9	11	26.33	3.32	3.32	67.34	1	1	1	6.6
234	THIM	3-ketoacyl-CoA thiolase, mitochondrial	549	-2,03	-3,65	-4,98	x						41898	8,3	27	76.07	9.57	9.57	309.74	4	4	3	8.65
236	ACADM	Medium-chain specific acyl-CoA dehydrogenase, mitochondrial	360	-2,70	-7,40	-7,96	x						46559	8,6	23	59.14	11.16	11.16	201.72	3	3	3	8.01
240	ACADM	Medium-chain specific acyl-CoA dehydrogenase, mitochondrial	246	-2,27	-5,20	-6,34	x						46559	8,6	22	48.46	11.16	8.08	107.39	3	2	2	5.63
241	BHMT2	Betaine--homocysteine S-methyltransferase 2	341	-1,61	-1,99	-3,47	x						40328	5,6	12	42.42	15.7	13.5	248.64	4	3	3	12.96
	BHMT1	Betaine--homocysteine S-methyltransferase 1	181										44970	6,6	4	10.1	8.13	8.13	165.33	2	2	2	1.22
	CAPG	Macrophage-capping protein	100										38494	5,9	4	17.24	3.74	3.74	81.67	1	1	1	2.08
242	RCN1	Reticulocalbin-1	200	1,25	2,11	2,58					x		38866	4,9	6	22.05	11.78	9.67	134.88	3	2	1	16.01
243	CAPG	Macrophage-capping protein	372	3,18	2,78	1,14	x						38494	5,9	11	38.51	17.24	17.24	308.01	4	3	4	6.48
246	CAPG	Macrophage-capping protein	303	-3,44	-7,76	-6,73		x					38494	5,9	10	38.51	15.8	12.64	251.09	4	2	3	9.89
251	ACDSB	Short/branched chain specific acyl-CoA dehydrogenase, mitochondrial	282	-3,39	-7,05	-10,68	x						47455	6,5	23	65.97	10.65	5.09	106.1	2	1	1	8.58
	CAPG	Macrophage-capping protein	151										38494	5,9	4	17.24	8.33	8.33	119.88	2	2	2	5
	BHMT1	Betaine--homocysteine S-methyltransferase 1	115										44970	6,6	4	10.1	8.13	8.13	87.32	2	2	2	5.34
	BHMT2	Betaine--homocysteine S-methyltransferase 2	112										40328	5,6	10	36.36	9.09	9.09	68.28	2	1	2	12.92
262	ACADS	Short-chain specific acyl-CoA dehydrogenase, mitochondrial	187	-3,09	-6,52	-21,24	x						44269	8,1	19	49.76	9.22	6.07	60.51	4	1	1	16.68
265	IDH3A	Isocitrate dehydrogenase [NAD] subunit alpha, mitochondrial	385	3,43	-1,90	-1,45		x					39566	6,5	18	43.17	15.85	14.75	231.96	5	4	4	4.71
267	ODBB	2-oxoisovalerate dehydrogenase subunit beta, mitochondrial	199	1,65	-1,83	-1,31		x					43095	5,9	10	28.83	3.83	3.83	155.43	2	2	2	14.53
270	IDH3A	Isocitrate dehydrogenase [NAD] subunit alpha, mitochondrial	320	1,51	-2,02	-2,02		x					39566	6,5	17	40.98	17.76	7.92	154.76	5	2	1	10.8
272	ACADS	Short-chain specific acyl-CoA dehydrogenase, mitochondrial	439	-1,74	-7,65	-11,12	x						44269	8,1	22	54.85	13.83	13.83	280.98	5	5	5	19.26
	AK1A1	Alcohol dehydrogenase [NADP+]	85										36550	6,3	14	44.92	0	0	0	0	0	0	15.14
273	AATM	Aspartate aminotransferase, mitochondrial	360	-1,16	-2,40	-2,38		x					47445	9,1	20	42.56	12.33	12.33	197.09	3	2	2	9.83
277	ALDOB	Fructose-bisphosphate aldolase B	361	-9,95	-33,30	-45,14	x						39448	8,0	14	40.66	10.16	10.16	273.67	3	3	3	10.59
279	AK1A1	Alcohol dehydrogenase [NADP+]	242	-4,45	-6,72	-17,04	x						36550	6,3	17	44	11.08	8.62	127.02	3	2	1	9.88
281	ALDOB	Fructose-bisphosphate aldolase B	322	-9,56	-62,62	-42,68		x					39448	8,0	15	41.76	10.16	10.16	215.5	2	2	2	10.87
282	F16P1	Fructose-1,6-bisphosphatase 1	430	-3,05	-4,16	-7,65	x						36791	6,5	23	60.95	7.4	7.4	175.93	2	2	2	11.65
283	HIBCH	3-hydroxyisobutyryl-CoA hydrolase, mitochondrial	208	-7,15	-67,74	-189,18	x						43454	8,4	25	55.44	4.66	4.66	49.87	2	1	2	11
	ALDOB	Fructose-bisphosphate aldolase B	174										39448	8,0	12	34.89	5.49	5.49	107.15	1	1	1	5.44
287	ALDOB	Fructose-bisphosphate aldolase B	372	-5,59	-19,66	-17,38		x					39448	8,0	8	29.95	10.16	10.16	282.72	3	3	3	6.13
288	DHSO	Sorbitol dehydrogenase	199	-4,88	-14,59	-18,52	x						38272	8,2	18	58.26	14.85	9.24	73.66	3	2	0	5.56
290	KCD12	BTB/POZ domain-containing protein KCTD12	201	19,19	1,61	1,16	x						35679	5,5	10	25.23	8.62	4.92	83.26	4	2	2	4.48
	SEC13	Protein SEC13 homolog	67										35518	5,2	3	5.9	3.42	3.42	45.01	1	1	1	5.91
	THNS1	Threonine synthase-like 1	58										83017	6,7	15	29.07	0	0	0	0	0	0	28.82
291	ALDOB	Fructose-bisphosphate aldolase B	464	-10,32	-173,20	-404,09	x						39448	8,0	16	49.18	10.16	10.16	284.71	3	3	3	2.58
294	F16P1	Fructose-1,6-bisphosphatase 1	325	-3,06	-4,85	-6,20	x						36791	6,5	24	59.47	7.4	7.4	143.79	2	2	2	5.99
	AK1A1	Alcohol dehydrogenase [NADP+]	71	-3,06	-4,85	-6,20							36550	6,3	3	12.92	4	4	52.69	1	1	1	2.81
295	CAZA1	F-actin-capping protein subunit alpha-1	158	1,14	-1,48	-1,78	x						32902	5,5	11	48.25	6.29	6.29	92.01	1	1	1	17.2
	ODPB	Pyruvate dehydrogenase E1 component subunit beta, mitochondrial	158										39208	6,2	7	30.92	14.21	8.91	127.59	3	2	2	16.35
	GBB1	Guanine nucleotide-binding protein G(I)/G(S)/G(T) subunit beta-1	81										37353	5,6	5	15.59	5.88	5.88	64.85	1	1	1	8.23
306	GBB1	Guanine nucleotide-binding protein G(I)/G(S)/G(T) subunit beta-1	187	1,14	-1,48	-1,78	x						37353	5,6	7	17.65	9.71	9.71	158.51	2	2	2	12.41
	ODPB	Pyruvate dehydrogenase E1 component subunit beta, mitochondrial	93										39208	6,2	8	32.31	14.21	4.46	56.93	2	1	1	4.55
316	ODPB	Pyruvate dehydrogenase E1 component subunit beta, mitochondrial	195	1,14	-1,48	-1,78	x						39208	6,2	6	27.86	14.21	8.91	133.64	3	2	2	17.88
	GBB1	Guanine nucleotide-binding protein G(I)/G(S)/G(T) subunit beta-1	120										37353	5,6	4	16.47	5.88	5.88	87.29	1	1	1	33.37
319	TPIS	Triosephosphate isomerase	218	1,64	4,40	3,17			x				26653	6,5	10	53.01	8.03	8.03	153.2	1	1	1	11.69
	THTM	3-mercaptopyruvate sulfurtransferase	195										33158	6,1	16	69.02	13.47	13.47	76.46	2	1	2	10.77
323	MDHM	Malate dehydrogenase, mitochondrial	770	1,12	-1,71	-1,83	x						35509	8,9	25	71.3	21.89	21.89	475.41	4	4	3	5.52
333	SPEB	Agmatinase, mitochondrial	258	-3,12	-11,23	-13,82	x						37636	7,6	16	44.89	14.77	12.22	131.46	3	2	1	11.43
	ANXA4	Annexin A4	113										35860	5,8	12	41.38	3.45	3.45	29	1	1	1	13.77
337	ESTD	S-formylglutathione hydrolase	474	1,26	-1,82	-1,68		x					31442	6,5	18	62.06	32.98	24.82	329.29	5	3	3	10.55
340	THTR	Thiosulfate sulfurtransferase	389	-1,88	-4,53	-6,36	x						33408	6,8	14	58.59	24.92	24.92	291.91	4	4	4	13.41
343	VDAC2	Voltage-dependent anion-selective channel protein 2	273	1,44	-1,67	-1,71	x						31547	7,5	14	58.16	9.52	9.52	171.54	2	2	2	11.65
	VDAC1	Voltage-dependent anion-selective channel protein 1	127										30754	8,6	10	46.29	7.07	7.07	70.33	1	1	0	14.81
345	VDAC1	Voltage-dependent anion-selective channel protein 1	248	1,22	-2,46	-2,63	x						30754	8,6	16	53.71	12.01	12.01	130.86	2	2	2	7.79
	HCDH	Hydroxyacyl-coenzyme A dehydrogenase, mitochondrial	99										34256	8,9	12	33.44	2.87	2.87	36.49	1	1	1	13.28
346	3HIDH	3-hydroxyisobutyrate dehydrogenase, mitochondrial	516	-1,10	-2,49	-3,55	x						35306	8,4	15	52.08	12.5	12.5	407.06	3	3	3	11.78
347	VDAC1	Voltage-dependent anion-selective channel protein 1	383	1,23	-1,97	-2,06	x						30754	8,6	21	72.79	13.78	13.78	216.8	3	2	2	14.82
351	KHK	Ketohexokinase	655	-2,91	-4,73	-15,04	x						32710	5,6	18	53.02	21.48	21.48	513.86	5	5	5	8.58
352	ATPG	ATP synthase subunit gamma, mitochondrial	259	-1,17	-3,79	-3,69		x					32975	9,2	15	48.99	11.07	11.07	154.52	2	2	2	10.4
	DECR	2,4-dienoyl-CoA reductase, mitochondrial	254										36045	9,4	18	62.09	6.57	6.57	118.23	1	1	1	18.6
356	ECH1	Delta(3,5)-Delta(2,4)-dienoyl-CoA isomerase, mitochondrial	91	-7,84	-6,47	-24,04				x			35793	8,2	13	41.16	4.88	0	20.1	1	0	0	14.6
	PNPH	Purine nucleoside phosphorylase	64										32097	6,5	10	46.71	3.11	0	9.66	1	0	0	10.4
358	ETFA	Electron transfer flavoprotein subunit alpha, mitochondrial	125	-2,26	-8,09	-11,89	x						35058	8,6	12	46.55	16.82	11.71	53.63	3	1	1	8.72
359	ETFA	Electron transfer flavoprotein subunit alpha, mitochondrial	399	-1,69	-3,57	-4,83	x						35058	8,6	17	68.47	12.91	12.91	271.93	2	2	2	19.62
363	ETFA	Electron transfer flavoprotein subunit alpha, mitochondrial	197	-2,26	-8,09	-11,89	x						35058	8,6	11	55.86	12.91	12.91	130.72	2	2	1	8.09
	LACB2	Beta-lactamase-like protein 2	87										32785	6,3	13	45.49	8.33	0	8.64	1	0	0	7
364	PBLD	Phenazine biosynthesis-like domain-containing protein	274	-3,70	-4,70	-10,71	x						31765	6,1	12	45.83	10.76	10.76	174.32	2	2	2	10.97
	PSA1	Proteasome subunit alpha type-1	233										29537	6,2	14	61.22	11.79	11.79	112.65	2	2	2	9.06
365	TPMT	Thiopurine S-methyltransferase	152	-2,59	-2,79	-8,55	x						28162	5,8	16	55.51	6.12	6.12	38.44	1	1	1	11.74
	HDHD2	Haloacid dehalogenase-like hydrolase domain-containing protein 2	116										28518	5,8	15	64.48	4.63	0	0	0	0	0	10.19
	KHK	Ketohexokinase	89										32710	5,6	10	33.89	8.05	4.36	36.78	2	0	1	5.53
366	CATD	Cathepsin D	387	2,71	1,09	1,67		x					44524	6,1	23	46.84	10.92	8.5	206.01	4	3	3	20.31
368	CATD	Cathepsin D	240	3,85	1,87	1,65	x						44524	6,1	17	45.15	9.95	7.28	130.84	3	2	2	6.86
	SEGN	Secretagogin	79										32019	5,3	9	40.22	5.8	5.8	44.09	1	1	1	17.56
371	NNMT	Nicotinamide N-methyltransferase	270	1,69	5,74	4,99			x				29555	5,6	10	36.74	10.61	10.61	159.94	3	3	2	2.62
372	TPM3	Tropomyosin alpha-3 chain	70	1,42	1,03	-1,44	x						32799	4,7	3	12.32	4.93	4.93	55.21	1	1	1	14.84
	TPM4	Tropomyosin alpha-4 chain	65										28504	4,7	2	10.08	5.65	5.65	55.21	1	1	1	3.73
	TPM1	Tropomyosin alpha-1 chain	64										32689	4,7	2	8.8	4.93	4.93	55.21	1	1	1	3.73
	TPM2	Tropomyosin beta chain	64										32831	4,7	2	8.8	4.93	4.93	55.21	1	1	1	3.73
374	NIT2	Nitrilase homolog 2	477	-4,09	-1,97	-6,02				x			30589	6,8	21	71.74	17.03	17.03	296.03	4	3	3	7.4
375	GSTO1	Glutathione transferase omega-1	421	1,54	-1,33	1,21		x					27548	6,2	9	25.73	21.16	21.16	298.43	4	4	4	8.44
380	CAH1	Carbonic anhydrase 1	255	2,91	1,22	2,40		x					28852	6,6	7	34.1	22.99	12.64	180.05	3	2	2	3.27
381	D3D2	3,2-trans-enoyl-CoA isomerase, mitochondrial	222	1,05	-2,62	-2,16		x					32795	8,8	11	38.74	16.56	13.91	153.64	3	1	2	7.26
382	CAH2	Carbonic anhydrase 2	271	1,67	-1,71	-1,76	x						29228	6,9	7	33.85	13.46	13.46	228.85	2	2	2	21.58
390	HSPB1	Heat shock protein beta-1	427	-1,20	1,55	1,86					x		22768	6,0	14	76.59	25.37	21.46	311.82	4	2	3	9.44
391	ECHM	Enoyl-CoA hydratase, mitochondrial	431	-2,26	-4,74	-5,48	x						31367	8,3	15	51.72	12.41	12.41	328.13	3	3	3	10.94
403	ETFB	Electron transfer flavoprotein subunit beta	113	-2,35	-5,99	-5,06		x					27826	8,2	14	50.59	9.8	0	29.71	2	0	0	6.27
	BPHL	Valacyclovir hydrolase	111										32522	9,2	17	44.67	0	0	0	0	0	0	10.4
405	GDIR2	Rho GDP-dissociation inhibitor 2	349	1,41	3,22	1,72			x				22974	5,1	6	40.8	30.35	30.35	277.72	4	3	3	8.9
413	UCHL1	Ubiquitin carboxyl-terminal hydrolase isozyme L1	148	-2,05	1,85	1,42			x				24808	5,3	15	75.34	6.28	6.28	29.99	1	1	1	5.4
422	CALB1	Calbindin	590	-9,28	-195,81	-258,73	x						30006	4,7	12	50.19	25.67	25.67	459.15	5	5	4	2.86
	CALB2	Calretinin	95										31520	5,1	1	4.06	4.06	4.06	90.69	1	1	1	2.13
424	NQO2	Ribosyldihydronicotinamide dehydrogenase [quinone]	392	-3,39	-4,93	-13,16	x						25936	5,9	13	62.77	22.51	22.51	266.72	3	3	3	4.8
425	ES1	ES1 protein homolog, mitochondrial	506	-2,13	-4,21	-7,76	x						28153	8,5	16	67.16	24.25	24.25	367.83	4	4	2	9.47
	RAN	GTP-binding nuclear protein Ran	89										24408	7,0	13	43.98	0	0	0	0	0	0	10.61
428	PRDX3	Thioredoxin-dependent peroxide reductase, mitochondrial	284	-2,64	-4,90	-7,35	x						27675	7,7	9	33.98	14.45	14.45	186.44	3	3	3	8.59
430	PSA2	Proteasome subunit alpha type-2	307	-3,53	-3,89	-8,03	x						25882	6,9	9	44.44	18.38	18.38	216.43	4	4	4	5.1
432	GSTA2	Glutathione S-transferase A2	424	-9,21	-6,66	-16,09				x			25648	8,5	15	47.3	14.41	14.41	292.56	4	4	4	7.47
	GSTA1	Glutathione S-transferase A1	405										25615	8,9	14	46.4	14.41	14.41	292.56	4	4	4	8.36
433	PRDX3	Thioredoxin-dependent peroxide reductase, mitochondrial	429	-2,06	-3,62	-4,75	x						27675	7,7	10	30.08	14.45	14.45	294.43	3	3	3	2.62
434	GPX3	Glutathione peroxidase 3	141	-5,96	-9,78	-17,29	x						25537	8,3	9	39.82	15.93	7.52	65.03	3	1	1	4.58
449	SODM	Superoxide dismutase [Mn], mitochondrial	158	1,24	2,70	2,52			x				24707	8,4	9	36.49	18.02	10.36	100.36	4	2	2	15.6
458	SORCN	Sorcin	411	-3,52	-6,75	-9,30	x						21662	5,3	16	60.61	21.21	21.21	269.08	3	3	3	5.83
460	FRIL	Ferritin light chain	491	-1,77	-1,25	1,54					x		20007	5,5	10	50.86	17.71	17.71	355.08	3	3	3	7.54
461	CRYAB	Alpha-crystallin B chain	234	1,41	2,28	3,36					x		20146	6,8	11	64	16	16	110.96	2	2	2	5.76
463	RET4	Retinol-binding protein 4	217	-3,52	-6,75	-9,30	x						22995	5,8	8	25.87	19.4	19.4	167.48	3	3	3	8.67
474	ARPC5	Actin-related protein 2/3 complex subunit 5	268	1,41	2,83	1,98			x				16310	5,5	9	60.93	29.14	29.14	200.07	3	3	2	9.77
490	COTL1	Coactosin-like protein	74	-2,12	-1,33	-3,10				x			15935	5,5	10	57.75	0	0	0	0	0	0	6.55
494	FABP7	Fatty acid-binding protein, brain	381	1,22	11,48	4,99			x				14879	5,4	14	96.97	34.09	34.09	232.04	3	3	3	10.92
495	FABP5	Fatty acid-binding protein, epidermal	133	4,47	11,78	13,92					x		15155	6,6	8	55.56	14.81	14.81	86.85	1	1	1	11.11
	HBB	Hemoglobin subunit beta	60										15988	6,8	8	68.03	0	0	0	0	0	0	14.98
499	LEG1	Galectin-1	128	7,74	-2,06	-1,30		x					14706	5,3	9	75.56	8.89	8.89	54.61	1	1	1	7.4
500	COX5A	Cytochrome c oxidase subunit 5A, mitochondrial	111	1,36	-3,01	-2,79		x					16764	6,3	7	55.33	16.67	10	59.22	2	1	1	3.96
501	S10A9	Protein S100-A9	453	1,26	8,50	4,13			x				13234	5,7	10	83.33	33.33	28.07	301.94	4	3	3	4.9
502	LEG1	Galectin-1	344	1,73	3,85	3,23			x				14706	5,3	13	77.04	22.22	22.22	214.74	3	3	3	14.17
507	COX5B	Cytochrome c oxidase subunit 5B, mitochondrial	148	-1,48	-1,35	1,49					x		13687	9,1	6	40.31	10.85	10.85	114.46	2	2	2	14.05
	HBB	Hemoglobin subunit beta	111										15988	6,8	7	47.62	9.52	9.52	61.38	1	1	0	22.85
	HBD	Hemoglobin subunit delta	83										16045	7,9	4	32.65	9.52	9.52	61.38	1	1	0	13.9
508	HBB	Hemoglobin subunit beta	425	-1,26	1,02	2,14					x		15988	6,8	13	95.24	46.26	46.26	256.11	4	4	3	11.3
	HBD	Hemoglobin subunit delta	253										16045	7,9	5	33.33	27.21	27.21	211.17	3	3	3	12.04
509	S10A9	Protein S100-A9	228	2,97	18,94	7,63			x				13234	5,7	11	85.09	31.58	31.58	125.2	2	2	1	5.71
511	HBB	Hemoglobin subunit beta	465	-1,31	-1,04	1,98					x		15988	6,8	11	80.27	28.57	28.57	344.68	3	3	3	7.24
	HBD	Hemoglobin subunit delta	147										16045	7,9	5	33.33	9.52	9.52	109.69	1	1	1	3.98
512	THIO	Thioredoxin	145	-1,08	-1,52	-2,45	x						11730	4,8	8	89.52	9.52	9.52	121.43	3	3	3	8.45
513	HBD	Hemoglobin subunit delta	386	-1,64	-1,24	1,64					x		16045	7,9	14	90.48	39.46	39.46	250.53	4	4	4	10.78
	HBB	Hemoglobin subunit beta	222										15988	6,8	8	54.42	20.41	20.41	163.97	2	2	2	8.05
514	CYC	Cytochrome c	178	-1,34	-4,10	-1,53		x					11741	9,6	12	83.81	12.38	12.38	84.46	2	2	2	17.98
516	HBA	Hemoglobin subunit alpha	572	-2,16	-1,83	1,44					x		15248	8,7	13	79.58	34.51	28.17	452.85	6	4	3	8.45
517	HBA	Hemoglobin subunit alpha	137	-1,97	-1,59	1,49					x		15248	8,7	4	35.92	18.31	18.31	115.78	2	2	2	12.98
	FKB1A	Peptidyl-prolyl cis-trans isomerase FKBP1A	61										11943	7,9	7	64.81	15.74	0	10.47	2	0	0	6.26
518	FABPL	Fatty acid-binding protein, liver	92	-14,04	-23,87	-181,84	x						14199	6,6	6	66.14	28.35	10.24	46.74	2	1	1	5.69
523	STML2	Stomatin-like protein 2	185	-1,43	-2,22	-3,89	x						38510	6,9	12	39.33	4.78	4.78	100.76	2	2	2	12.8
526	ACTG	Actin, cytoplasmic 2	572	2,42	1,69	-1,08	x						41766	5,3	24	69.07	18.4	18.4	382.91	5	5	5	11.85
531	IC1	Plasma protease C1 inhibitor	195	-2,08	1,00	-2,59				x			55119	6,1	16	23.4	7.8	4.6	125.45	4	2	2	16.11
533	TGM2	Protein-glutamine gamma-glutamyltransferase 2	125	3,15	10,62	7,52			x				77280	5,1	17	29.99	4.22	1.89	55.47	2	1	1	11.3
535	ADSV	Adseverin	72	3,55	-1,88	-1,06		x					80438	5,5	14	19.58	1.26	0	23.59	1	0	0	15.48
536	ADSV	Adseverin	281	4,05	-2,28	-1,40		x					80438	5,5	26	36.64	6.15	6.15	128.47	3	3	3	14.79
	GRL1A	Protein GRINL1A	58										64007	5,7	14	34.36	0	0	0	0	0	0	28.9
538	ALBU	Serum albumin	101	3,07	1,01	1,18		x					69321	5,9	22	42.36	1.97	0	14.6	1	0	0	14.46
	KU86	ATP-dependent DNA helicase 2 subunit 2	79										82652	5,6	20	29.78	0	0	0	0	0	0	11.41
541	DHX9	ATP-dependent RNA helicase A	59	4,55	-1,43	-1,18		x					140869	6,4	21	20.87	0	0	0	0	0	0	16.71
543	A16A1	Aldehyde dehydrogenase family 16 member A1	74	-2,04	-2,83	-4,88	x						85060	6,4	17	22.07	1.37	0	9.73	1	0	0	14.25
	P5CS	Delta-1-pyrroline-5-carboxylate synthetase	67										87248	6,7	18	25.79	0	0	0	0	0	0	13.56
545	HXK1	Hexokinase-1	100	3,66	7,17	10,02					x		102420	6,4	28	31.08	0	0	0	0	0	0	10.99
	PLMN	Plasminogen	63										90510	7,0	18	28.52	0	0	0	0	0	0	29.13
546	IGHG3	Ig gamma-3 chain C region	149	-3,57	-7,20	-1,59						x	41260	8,2	12	27.85	11.41	11.94	184.96	8	3	3	10.9
547	ENOA	Alpha-enolase	79	3,40	7,82	4,79			x				47139	7,0	14	43.55	1.84	0	6.47	1	0	0	15.55
	SERPH	Serpin H1	72										46411	8,8	8	22.97	3.59	3.59	42.58	1	1	1	15.6
551	GATM	Glycine amidinotransferase, mitochondrial	196	-4,12	-15,79	-33,10	x						48424	8,3	16	43.5	7.8	7.8	117.8	3	3	3	5.35
	BHMT1	Betaine--homocysteine S-methyltransferase 1	149										44970	6,6	14	48.52	8.13	8.13	69.09	2	2	2	12.95
	BHMT2	Betaine--homocysteine S-methyltransferase 2	94										40328	5,6	7	23.69	9.09	9.09	69.09	2	2	2	9.89
558	CATD	Cathepsin D	352	7,94	2,44	2,55		x					44524	6,1	21	54.61	16.99	14.32	194.86	5	4	2	16.33
	PSME2	Proteasome activator complex subunit 2	105										27344	5,4	15	55.65	0	0	0	0	0	0	14.85
559	CATD	Cathepsin D	110	3,78	1,31	1,84		x					44524	6,1	16	39.08	3.16	0	12.26	1	0	0	11.16
	ADIPO	Adiponectin	89										26397	5,4	5	34.84	6.15	6.15	63.04	1	1	1	20.4
560	PHB	Prohibitin	63	3,36	7,37	5,09			x				29786	5,6	9	36.4	0	0	0	0	0	0	5.83
562	PECI	Peroxisomal 3,2-trans-enoyl-CoA isomerase	109	-2,16	-4,93	-4,76		x					39584	8,8	15	46.52	4.74	0	12.52	2	0	0	13.37
563	HMGB2	High mobility group protein B2	57	-6,23	-12,35	-5,50						x	24019	7,6	11	44.5	0	0	0	0	0	0	9.23
566	PHB	Prohibitin	272	-20,07	-11,07	-63,59				x			29786	5,6	15	53.68	16.91	5.15	71.92	4	1	1	21.63
568	FRIL	Ferritin light chain	77	-2,03	-1,26	1,16					x		20007	5,5	7	42.29	17.71	8.57	33.13	2	0	1	4.68
569	GSTP1	Glutathione S-transferase P	286	-2,29	-4,09	-7,64	x						23341	5,4	12	60.48	13.81	12.86	192.24	3	2	2	6.72
	HEBP1	Heme-binding protein 1	125										21084	5,7	15	58.2	0	0	0	0	0	0	5.91
	GPX3	Glutathione peroxidase 3	64										25537	8,3	10	42.92	0	0	0	0	0	0	12.63
571	HBB	Hemoglobin subunit beta	440	-1,26	1,02	2,14					x		15988	6,8	18	96.6	46.26	27.21	236.4	4	3	3	7.74
	HBD	Hemoglobin subunit delta	265										16045	7,9	7	44.22	27.21	27.21	217.52	3	3	3	18.96
572	HBA	Hemoglobin subunit alpha	397	-2,16	-1,83	1,44					x		15248	8,7	12	74.65	31.69	31.69	277.75	5	3	3	11.36
573	HBA	Hemoglobin subunit alpha	519	-2,16	-1,83	1,44					x		15248	8,7	13	79.58	34.51	28.17	392.65	6	4	4	10.06
574	ALDOB	Fructose-bisphosphate aldolase B	204	-17,52	-110,34	-133,30	x						39448	8,0	13	40.38	5.49	5.49	126.82	1	1	1	10.07
575	HIBCH	3-hydroxyisobutyryl-CoA hydrolase, mitochondrial	151	-7,65	-16,24	-21,39	x						43454	8,4	21	45.85	5.18	2.85	32.89	2	1	1	16.38
	ALDOB	Fructose-bisphosphate aldolase B	76										39448	8,0	9	32.14	5.49	5.49	32.46	1	1	1	11.85
	AK1A1	Alcohol dehydrogenase [NADP+]	73										36550	6,3	13	33.85	0	0	0	0	0	0	23.57
577	SAHH	Adenosylhomocysteinase	144	-4,13	-10,58	-14,22	x						47685	5,9	16	37.5	4.4	4.4	56.2	2	1	2	16.59
579	PBLD	Phenazine biosynthesis-like domain-containing protein	124	-3,25	-4,27	-6,65	x						31765	6,1	15	56.6	10.76	0	16.22	2	0	0	17.38
	PSA1	Proteasome subunit alpha type-1	93										29537	6,2	12	59.32	7.98	3.8	22.58	2	1	0	9.12
580	PBLD	Phenazine biosynthesis-like domain-containing protein	269	-2,23	-6,23	-9,46	x						31765	6,1	20	76.04	14.58	10.76	94.49	4	2	1	11.99
	PNPH	Purine nucleoside phosphorylase	103										32097	6,5	12	57.44	3.11	3.11	25.03	1	0	1	16.99
589	HRG	Histidine-rich glycoprotein	71	2,91	9,61	6,86			x				59541	7,1	12	25.14	1.71	0	24.08	1	0	0	16.66
591	LDHA	L-lactate dehydrogenase A chain	77	44,92	136,07	88,37			x				36665	8,4	14	39.16	0	0	0	0	0	0	18.63
